# Supplementary material for: Valorization of Olive Leaf Extract via Tailored Liposomal Carriers: Comparative Analysis of Physicochemical Features, Antioxidant Capacity, and Stability
Source: Pharmaceuticals (Basel). 2025 Oct 30;18(11):1639. doi: 10.3390/ph18111639 (PMC12655330; doi:10.3390/ph18111639)
Supplement: Supplementary file 1 [file pharmaceuticals-18-01639-s001.zip]

Archive with 1 entries (1 files):
- pharmaceuticals-3949166-supplementary.pdf
